# Supplementary material for: A critical role of epigenetic inactivation of miR-9 in EVI1high pediatric AML
Source: Mol Cancer. 2019 Feb 27;18:30. doi: 10.1186/s12943-019-0952-z (PMC6391809; doi:10.1186/s12943-019-0952-z)
Supplement: Supplementary file 1 — Supplementary table and figures. (ZIP 244 kb) [file 12943_2019_952_MOESM1_ESM.zip]

Archive with 2 entries (2 files):
- 12943_2019_952_MOESM1_ESM/Supplementary Figures.pdf
- 12943_2019_952_MOESM1_ESM/Supplementary Table 1.xlsm
