# Supplementary material for: A critical role of epigenetic inactivation of miR-9 in EVI1high pediatric AML
Source: Mol Cancer. 2019 Feb 27;18:30. doi: 10.1186/s12943-019-0952-z (PMC6391809; doi:10.1186/s12943-019-0952-z)
Supplement: Supplementary file 1 — Supplementary table and figures. (ZIP 244 kb) [file 12943_2019_952_MOESM1_ESM.zip › 12943_2019_952_MOESM1_ESM/Supplementary Table 1.xlsm]

## Sheet: Sheet1
Supplementary Table 1. Patient characteristics
Patient number	EVI1/miR-9	Age at study entry (in years)	Morphology	Cytogenetics	Bone Marrow Blast %	WBC x10^3 ul	Peripheral blasts %	Platelet count (in 1000/mcL)
1	High/Low	8.0602	AML not further subclassified	46,XY[20]	73	22.3	68	119
2	High	2.6174	AML not further subclassified	46,XY,del(7)(q22q36),del(16)(q21.1q24),t(17;19)(q11.2;q13.3)[19]/46,XY[1]	92	19.8	24	231
3	High	0.1971	AML not further subclassified	NA	89	495	82	50
4	High	9.1444	FAB M2	46,XX,t(6;9)(p23;q34)[19]/46,XX[1]	36	15.6	18	45
5	High	1.2868	FAB M5	46,XY,der(6)(8qter>8q13::6p21.3>6q21::6p21.3>6pter),der(8)(8pter>8p11.2::8q13>8p11.2::6q21>6qter)[13}46,XY[9]	88	31.3	10	24
6	High	12.7146	FAB M2	46,XY[20]	47	27.6	21	90
7	High	14.5873	FAB M0	46,XY[20]	86	69.7	84	45
8	Low	5.0842	AML not further subclassified	46,XX,t(16;16)(p13.1;q22)[20]	24	22.9	5	101
9	Low	10.7324	FAB M4	46,XY,inv(16)(p13.1q22),i(17)(q10)[18]	85	170	89	92
10	Low	16.1396	FAB M4	46,XY,inv(16)(p12.1q22)[9]/47,idem,+22[11]	29	33.1	32	33
11	Low	16.3203	FAB M4	46,XX,t(6;9)(p23;q34)[20]	76	134.1	82	36
12	Low	15.7399	AML not further subclassified	Insufficient quantity	93	35.1	55	33
13	Low	10.3847	AML not further subclassified	NA	10	69.7	93	100
14	Low	16.2464	FAB M2	Insufficient quantity	74	248	85	25
15	Low	12.2053	FAB M4	48,XY,+Y,inv(16)(p13.1q22),+22[16]/46,idem,-Y,der(3)t(3;17)(p25;q21),-17[2]/46,XY[2]	50	162	49	29
16	low	18.0397	FAB M5	46,XY[20]	89	176.2	38	39
17	Low	14.2094	FAB M4	46,XY,inv(16)(p13.1q22)[20]	57	54	20	14
18	High	4.6626	FAB M4	47,XY,del(2)(p15),der(2)del(2)(p23)add(2)(q32),del(6)(p21.1p22),+8,add(16)(p11.2)[20]	25.4	96.8	41	36
19	Low	17.6783	FAB M4	46,XY[35]	95.3	81.5	84	89
20	Low	14.5654	FAB M2	47,XX,+13[14]/48,idem,+8[2]/46,XX[4]	91	38	86	10
21	Low	12.3231	FAB M2	46,XY[20]	24	19.4	14	39
22	Low	11.1458	AML not further subclassified	46,XY[20]	70	24.3	61	55
23	Low	8.6516	FAB M1	NA	84.1	5	46	162
24	High	11.4935	FAB M4	45,XY,-7[20]	21	7.2	0	282
25	High	1.755	FAB M4	46,XX,inv(16)(p13.1q22)[20][CBFB+ 82%]	31.8	37.7	12	41
26	High	18.8556	FAB M1	46,XY,t(8;21)(q22;q22)[19]	93	3.4	13	12
27	Low	12.4025	FAB M5	46,XY,inv(16)(p13.1q22)[20]	69.5	127	48	31
28	High	7.1485	FAB M1	46,XY[30]	92	63.4	84	90
29	Low/High	3.0171	FAB M4	46,XY,+6,add(11)(q23)[19]/49,XY,idem,+19,+21[10]	100	101	85	35
